# Supplementary material for: Sensitive Measurement of Drug-Target Engagement by a Cellular Thermal Shift Assay with Multiplex Proximity Extension Readout
Source: Anal Chem. 2021 Jul 28;93(31):10999–1009. doi: 10.1021/acs.analchem.1c02225 (PMC8358919; doi:10.1021/acs.analchem.1c02225)
Supplement: Supplementary file 2 — ac1c02225_si_002.xlsx [file ac1c02225_si_002.xlsx]

## Sheet: PEA, Cell Lines and Number   
Assay ID	UNIPROT	GENE name	Antibody	AB ID (R&D)	iPS	K562	MCF7	MEL	Sushi	THP1	U3013	U3017	U3065	antigen (1=T, 2=F)	antigen LOD (-1 is for no detectable Xreact signal)	Xreact (HIGH,LOW or ND)	Panel	The LOD (4=1000 cells, 3=100 cells, 2=10 cells, 1=1 cell, ND= No evidence of detection), whether they were tested against a recombinant antigen and whethey they displayed cross-reactivity.
152_AKT2	P31751	AKT2	Human/Mouse/Rat Akt2 Affinity Purified Polyclonal Ab, Rabbit IgG	AF2315	4	4	4	4	ND	ND	4	4	4	2	-1	ND	Panel 2
177_ATR	Q13535	ATR	Human ATR Affinity Purified Polyclonal Ab, Goat IgG	AF4717	1	2	3	1	1	2	2	3	3	2	-1	ND	Panel 1
165_AURKB	Q96GD4	AURKB	Human/Mouse Aurora B Affinity Purified Polyclonal Ab, Goat IgG	AF4006	2	2	2	2	3	3	2	3	3	2	-1	ND	Panel 2
183_BCL2L1	Q07817	BCL2L1	Human/Mouse Bcl-x Affinity Purified Polyclonal Ab, Rabbit IgG	AF800	4	3	4	ND	4	ND	ND	ND	ND	2	-1	ND	Panel 2
189_BIRC5	O15392	BIRC5	Human Survivin Affinity Purified Polyclonal Ab, Goat IgG	AF6471	1	1	1	1	2	1	1	1	1	2	-1	ND	Panel 1
160_BMP7	P18075	BMP7	Human/Mouse BMP-7 Affinity Purified Polyclonal Ab, Goat IgG	AF354	4	4	ND	4	4	NA	4	4	4	2	-1	ND	Panel 2
191_BRAF	P15056	BRAF	Human B-Raf Affinity Purified Polyclonal Ab, Goat IgG	AF3424	3	3	1	3	3	3	3	3	1	2	-1	ND	Panel 2
192_CASP8	Q14790	CASP8	Human/Mouse Caspase-8 Affinity Purified Polyclonal Ab, Goat IgG	AF705	3	3	2	3	ND	2	2	4	3	2	-1	ND	Panel 1
134_CASP9	P55211	CASP9	Human Caspase-9 Affinity Purified Polyclonal Ab, Goat IgG	AF8301	ND	ND	ND	ND	ND	ND	ND	ND	ND	2	-1	ND	Panel 1
171_CAV2	P51636	CAV2	Human/Mouse/Rat Caveolin-2 Affinity Purified Polyclonal Ab, Goat IgG	AF5788	3	3	3	3	4	4	3	4	3	2	-1	ND	Panel 2
191_CCNE1	P24864	CCNE1	Human Cyclin E1 Affinity Purified Polyclonal Ab, Sheep IgG	AF6810	2	2	1	1	2	1	2	2	2	2	-1	ND	Panel 1
130_CDH1	P12830	CDH1	Human E-Cadherin Affinity Purified Polyclonal Ab, Goat IgG	AF648	1	ND	1	1	ND	ND	ND	ND	4	2	-1	ND	Panel 1
137_CDH3	P22223	CDH3	Human P-Cadherin Affinity Purified Polyclonal Ab, Goat IgG	AF861	3	ND	4	2	ND	ND	ND	ND	ND	2	-1	ND	Panel 1
125_CDK2	P24941	CDK2	Human/Mouse CDK2 Affinity Purified Polyclonal Ab, Goat IgG	AF4654	4	4	4	2	4	4	4	4	ND	2	-1	ND	Panel 1
180_CDK4	P11802	CDK4	Human/Mouse CDK4 Affinity Purified Polyclonal Ab, Goat IgG	AF5254	4	3	3	3	3	3	3	3	3	2	-1	ND	Panel 1
105_CDKN1A	P38936	CDKN1A	Human p21/CIP1/CDKN1A Affinity Purified Polyclonal Ab, Goat IgG	AF1047	3	3	1	2	2	1	1	1	1	2	-1	ND	Panel 1
133_CDKN2A	P42771	CDKN2A	Human p16INK4a/CDKN2A Affinity Purified Polyclonal Ab, Goat IgG	AF5779	2	ND	4	1	4	4	4	4	4	2	-1	ND	Panel 2
143_CHEK1	O14757	CHEK1	Human/Mouse/Rat Chk1 Affinity Purified Polyclonal Ab, Goat IgG	AF1630	3	4	4	4	4	4	4	4	4	1	0.0076	ND	Panel 1
162_CHUK	O15111	CHUK	Human/Mouse/Rat IKK alpha Affinity Purified Polyclonal Ab, Sheep IgG	AF3768	ND	4	ND	ND	4	ND	4	4	4	2	-1	ND	Panel 1
140_CSF3	Q99062	CSF3R	Human G-CSF R/CD114 Affinity Purified PolycloNDl Ab, Goat IgG	AF-381-PB	2	3	2	3	3	4	3	2	3	2	-1	ND	Panel 1
163_EP300	Q09472	EP300	Human p300 Affinity Purified Polyclonal Ab, Goat IgG	AF3789	4	3	4	4	4	4	3	4	4	2	-1	ND	Panel 1
177_EPHA1	P21709	EPHA1	Human EphA1 Affinity Purified Polyclonal Ab, Goat IgG	AF638	3	ND	4	ND	4	ND	4	ND	ND	2	-1	ND	Panel 2
118_EPHA2	P29317	EPHA2	Human EphA2 Affinity Purified Polyclonal Ab, Goat IgG	AF3035	2	ND	2	3	3	3	ND	3	2	1	7.6e-06	ND	Panel 2
194_ERBB4	Q15303	ERBB4	Human ErbB4 Affinity Purified Polyclonal Ab, Goat IgG	AF1131	ND	ND	2	ND	4	ND	ND	ND	4	1	7.6e-06	ND	Panel 1
157_FADD	Q13158	FADD	Human FADD Affinity Purified Polyclonal Ab, Goat IgG	AF2938	2	2	2	1	4	2	2	3	2	2	-1	ND	Panel 1
107_FASLG	P48023	FASLG	Human Fas Ligand/TNFSF6 Affinity Purified Polyclonal Ab, Goat IgG	AF126	ND	ND	4	ND	4	ND	ND	ND	4	2	-1	ND	Panel 1
131_FOXC2	Q99958	FOXC2	Human FoxC2 Affinity Purified Polyclonal Ab, Sheep IgG	AF5044	3	ND	3	3	3	4	4	3	4	2	-1	ND	Panel 2
125_GPX1	P07203	GPX1	Glutathione Peroxidase 1 Affinity Purified PAb, Goat IgG	AF3798	3	ND	ND	4	3	2	3	3	2	2	-1	ND	Panel 2
186_HDAC4	P56524	HDAC4	Human/Mouse/Rat Histone Deacetylase 4 Affinity Purified PAb, Sheep IgG	AF6205	4	4	4	ND	4	4	3	4	4	2	-1	ND	Panel 1
121_HMGA2	P52926	HMGA2	Human/Mouse HMGA2 Affinity Purified Polyclonal Ab, Goat IgG	AF3184	2	ND	3	1	ND	4	4	4	3	2	-1	ND	Panel 2
187_HMOX1	P09601	HMOX1	Human/Mouse HO-1/HMOX1 Affinity Purified Polyclonal Ab, Goat IgG	AF3776	2	ND	2	2	3	3	2	3	1	2	-1	ND	Panel 2
178_HPN	P05981	HPN	Human Hepsin Affinity Purified Polyclonal Ab, Sheep IgG	AF4776	ND	ND	ND	ND	ND	ND	4	ND	4	1	7.6e-06	ND	Panel 1
124_ID1	P41134	ID1	Human/Mouse ID1 Affinity Purified Polyclonal Ab, Goat IgG	AF4377	3	ND	3	ND	4	ND	3	ND	4	2	-1	ND	Panel 1
176_ID2	Q02363	ID2	Human ID2 Affinity Purified Polyclonal Ab, Goat IgG	AF4660	4	ND	4	ND	ND	ND	4	4	4	2	-1	ND	Panel 1
131_IGFBP3	P17936	IGFBP3	Human IGFBP-3 Affinity Purified Polyclonal Ab, Goat IgG	AF675	2	ND	2	2	3	ND	1	3	1	2	-1	ND	Panel 1
175_IKBKB	O14920	IKBKB	Human IKK beta Affinity Purified Polyclonal Ab, Sheep IgG	AF4535	ND	ND	ND	ND	ND	ND	2	ND	ND	2	-1	ND	Panel 1
127_ITGA1	P56199	ITGA1	Human Integrin alpha 1/CD49a Affinity Purified Polyclonal Ab, Sheep IgG	AF5676	2	ND	ND	4	2		?	?	?	2	-1	ND	Panel 1
122_KIT	P10721	KIT	Human SCF R/c-kit Affinity Purified Polyclonal Ab, Goat IgG	AF332	2	3	4	ND	3	4	4	4	ND	2	-1	ND	Panel 2
186_LEP	Q6NT58	LEP	Human Leptin Affinity Purified Polyclonal Ab, Goat IgG	AF398	ND	ND	ND	ND	ND	ND	ND	ND	ND	2	-1	ND	Panel 2
109_MAPK8	P45983	MAPK8	Human/Mouse/Rat JNK Pan Specific Affinity Purified PAb, Rabbit IgG	AF1387	ND	ND	4	ND	ND	ND	ND	ND	4	2	-1	ND	Panel 1
106_MDM2	Q00987	MDM2	Human/Mouse/Rat MDM2 Affinity Purified Polyclonal Ab, Rabbit IgG	AF1244	4	4	3	ND	ND	4	4	4	3	1	7.6e-06	ND	Panel 1
174_MEN1	O00255	MEN1	Human Menin Affinity Purified Polyclonal Ab, Goat IgG	AF6005	2	3	3	4	3	ND	ND	ND	3	2	-1	ND	Panel 2
138_NOS3	P29474	NOS3	Human eNOS Affinity Purified Polyclonal Ab, Goat IgG	AF950	3	2	ND	4	4	ND	2	4	2	2	-1	ND	Panel 1
164_NTRK2	Q16620	NTRK2	Human TrkB Affinity Purified Polyclonal Ab, Goat IgG	AF397	3	ND	4	4	3	4	ND	3	3	2	-1	ND	Panel 2
163_NTRK3	Q96CY4	NTRK3	Human TrkC Affinity Purified Polyclonal Ab, Goat IgG	AF373	4	ND	4	4	ND	4	ND	3	3	2	-1	ND	Panel 2
108_PLAU	P00749	PLAU	Human u-Plasminogen Activator/Urokinase Aff Pur Pab, Goat IgG	AF1310	1	1	1	ND	2	1	1	1	1	2	-1	ND	Panel 1
160_PLCG1	P19174	PLCG1	Human/Mouse/Rat PLC-gamma 1 Affinity Purified Polyclonal Ab, Goat IgG	AF3288	3	3	3	3	3	4	2	3	3	2	-1	ND	Panel 1
155_PRKAA1	Q13131	PRKAA1	Human/Mouse/Rat AMPK alpha 1 Affinity Purified PAb, Goat IgG	AF3197	ND	ND	4	2	3	ND	ND	4	4	2	-1	ND	Panel 2
155_PRKAA2	P54646	PRKAA2	Human/Mouse/Rat AMPK alpha 2 Affinity Purified Polyclonal Ab, Goat IgG	AF2850	3	ND	ND	ND	2	ND	3	2	3	2	-1	ND	Panel 1
128_PTGS2	P35354	PTGS2	Human/Mouse COX-2 Affinity Purified Polyclonal Ab, Goat IgG	AF4198	3	ND	3	ND	4	ND	ND	ND	4	2	-1	ND	Panel 2
129_PTK2B	Q14289	PTK2B	Human PYK2/FAK2 Affinity Purified Polyclonal Ab, Sheep IgG	AF4589	ND	ND	ND	ND	4	4	ND	ND	ND	2	-1	ND	Panel 2
148_PTPN11	Q06124	PTPN11	Human/Mouse/Rat SHP-2 Affinity Purified Polyclonal Ab, Goat IgG	AF1894	4	3	3	4	4	3	4	4	4	1	0.00076	ND	Panel 2
130_SHH	Q15465	SHH	Human/Mouse Sonic Hedgehog/Shh N-Term Affinity Purified PAb, Goat IgG	AF464	3	ND	3	ND	ND	ND	ND	2	4	2	-1	ND	Panel 2
182_SIRT1	Q96EB6	SIRT1	Human Sirtuin 1/SIRT1 Affinity Purified Polyclonal Ab, Sheep IgG	AF7714	1	2	3	3	3	3	2	2	3	1	0.00076	ND	Panel 2
151_SMAD4	Q13485	SMAD4	Human Smad4 Affinity Purified Polyclonal Ab, Goat IgG	AF2097	3	3	3	3	4	3	1	3	3	2	-1	ND	Panel 1
121_SNAI1	O95863	SNAI1	Human Snail Affinity Purified Polyclonal Ab, Goat IgG	AF3639	2	2	3	1	3	2	3	ND	2	2	-1	ND	Panel 1
154_SOX9	P48436	SOX9	Human SOX9 Affinity Purified Polyclonal Ab, Goat IgG	AF3075	3	ND	3	4	4	ND	ND	2	2	2	-1	ND	Panel 2
123_SRC	P12931	SRC	Human/Mouse/Rat Src Affinity Purified Polyclonal Ab, Goat IgG	AF3389	3	ND	3	3	2	4	3	ND	4	2	-1	ND	Panel 2
120_TEK	Q02763	TEK	Human Tie-2 Affinity Purified Polyclonal Ab, Goat IgG	AF313	1	ND	3	4	4	4	ND	3	4	2	-1	ND	Panel 2
101_TGFB2	P61812	TGFB2	TGF-beta 2/1.2 Affinity Purified Polyclonal Ab, Goat IgG	AF-302-NA	ND	ND	4	ND	ND	ND	ND	ND	ND	2	-1	ND	Panel 2
111_THY1	P04216	THY1	Human CD90/Thy1 Affinity Purified Polyclonal Ab, Sheep IgG	AF2067	1	ND	ND	ND	2	ND	ND	3	2	2	-1	ND	Panel 2
129_TNFRSF10B	Q6FH58	TNFRSF10B	Human TRAIL R2/TNFRSF10B Affinity Purified Polyclonal Ab, Goat IgG	AF631	1	2	1	2	2	4	2	1	1	2	-1	ND	Panel 1
180_TNKS	O95271	TNKS	Human Tankyrase 1 Affinity Purified Polyclonal Ab, Sheep IgG	AF7116	4	4	3	4	4	4	4	4	4	2	-1	ND	Panel 2
153_TRADD	Q15628	TRADD	Human TRADD Affinity Purified Polyclonal Ab, Goat IgG	AF2658	ND	3	2	3	3	3	2	4	3	2	-1	ND	Panel 1
176_TWIST1	Q15672	TWIST1	Human Twist-1 Affinity Purified Polyclonal Ab, Sheep IgG	AF6230	ND	ND	4	3	3	ND	ND	4	3	2	-1	ND	Panel 2
120_WNT2	P09544	WNT2	Human Wnt-2 Affinity Purified Polyclonal Ab, Goat IgG	AF3464	ND	ND	ND	ND	4	ND	ND	ND	ND	2	-1	ND	Panel 1
133_XIAP	P98170	XIAP	Human/Mouse/Rat XIAP Affinity Purified Polyclonal Ab, Goat IgG	AF8221	2	2	1	1	3	1	1	2	2	1	0.00076	ND	Panel 1
